# Supplementary material for: Current dichotomous metrics obscure trends in severe and extreme child growth failure
Source: Sci Adv. 2022 May 20;8(20):eabm8954. doi: 10.1126/sciadv.abm8954 (PMC9122330; doi:10.1126/sciadv.abm8954)
Supplement: Supplementary file 2 — Data S1 to S4 [file sciadv.abm8954_data_files_s1_to_s4.zip]

Archive with 10 entries (10 files):
- sciadv.abm8954_data_file_s1a.pdf
- sciadv.abm8954_data_file_s1b.pdf
- sciadv.abm8954_data_file_s1c.pdf
- sciadv.abm8954_data_file_s1d.pdf
- sciadv.abm8954_data_file_s1e.pdf
- sciadv.abm8954_data_file_s1f.pdf
- sciadv.abm8954_data_file_s1g.pdf
- sciadv.abm8954_data_file_s2.pdf
- sciadv.abm8954_data_file_s3.pdf
- sciadv.abm8954_data_file_s4.pdf
